# Supplementary material for: An activator of phosphatidylinositol 3-kinase alpha restores cardioprotection from ischaemia/reperfusion injury in mice with coronary atherosclerosis or insulin resistance
Source: Cardiovasc Res. 2025 Jun 13;121(11):1722–33. doi: 10.1093/cvr/cvaf111 (PMC12477676; doi:10.1093/cvr/cvaf111)
Supplement: cvaf111_Supplementary_Data [file cvaf111_supplementary_data.zip]

Archive with 3 entries (3 files):
- SupplementaryfiguresRev2.docx
- SuppTable1-DEGs.xlsx
- SuppTable2-GSEAanalyses.xlsx
