# Supplementary material for: An activator of phosphatidylinositol 3-kinase alpha restores cardioprotection from ischaemia/reperfusion injury in mice with coronary atherosclerosis or insulin resistance
Source: Cardiovasc Res. 2025 Jun 13;121(11):1722–33. doi: 10.1093/cvr/cvaf111 (PMC12477676; doi:10.1093/cvr/cvaf111)
Supplement: cvaf111_Supplementary_Data [file cvaf111_supplementary_data.zip › SuppTable1-DEGs.xlsx]

## Sheet: Supp Table 1 of DEGs
Table of differentially expressed genes DEGs after comparison of WT+LDLR vs DM hearts
symbol	ensembl_ID	User_ID	DM-(LDLR/WT)_log2FC	DM-(LDL/WT)_adjPval	mean (LDL/WT)	mean DM	WT+LDLR1	WT+LDLR2	WT+LDLR3	WT+LDLR4	WT+LDLR5	WT+LDLR6	WT+LDLR7	WT+LDLR8	DM1	DM2	DM3	DM4	DM5	DM6
Tsix	ENSMUSG00000085715	TSIX	-3.05617	0.0095022	4.96635	3.33507	4.64226	4.42953	4.17772	3.78845	7.26069	7.63479	4.49915	3.29821	2.80092	3.35163	3.43754	3.72956	3.84797	2.84277
Lrrc38	ENSMUSG00000028584	LRRC38	-2.37734	0.0252543	4.1672	2.57906	4.16845	4.42953	5.38844	3.58889	4.01277	4.40893	4.22461	3.11596	2	3.84264	3.3013	2.3304	2	2
Cyp2b10	ENSMUSG00000030483	CYP2B10	-1.9385	0.00666258	4.42894	3.09449	5.40767	4.36274	3.77527	4.50735	5.10248	4.18589	4.97413	3.11596	3.69004	3.5345	3.3013	2.82545	2	3.21567
Dhcr24	ENSMUSG00000034926	DHCR24	-1.81217	8.55301e-09	5.83891	4.24767	5.9329	6.28715	5.99808	6.25351	5.29325	5.10556	6.08066	5.76016	3.89587	4.77886	4.49508	4.42631	3.73982	4.15005
Cpne7	ENSMUSG00000034796	CPNE7	-1.55759	0.036742	3.69487	2.80208	3.60359	3.97262	3.94993	3.96374	3.49638	2.81617	3.78627	3.97029	2.57996	2.60154	2.31508	3.3472	3.35612	2.61258
Ldlr	ENSMUSG00000032193	LDLR	-1.54677	1.39999e-09	7.37622	5.85005	7.09619	7.56405	7.54896	7.62701	7.06526	6.80111	7.80381	7.50337	5.41262	6.56012	5.9219	5.24686	5.75271	6.20607
Shisa6	ENSMUSG00000053930	SHISA6	-1.44629	0.0159198	5.29041	3.99902	3.96821	4.82646	4.84151	5.89085	5.8128	5.57335	5.77989	5.63018	3.98873	5.15906	4.14313	3.72956	4.1309	2.84277
Ubc	ENSMUSG00000008348	UBC	-1.41883	8.39345e-28	10.2542	8.82282	10.4642	10.428	10.3667	10.0569	10.0471	10.2238	10.18	10.2669	8.47697	9.31251	8.82373	8.91189	8.82753	8.58427
Ddc	ENSMUSG00000020182	DDC	-1.40498	0.00159686	5.50018	4.27273	4.70805	4.92235	5.47672	6.16655	5.87382	5.85196	5.94958	5.05245	4.38014	4.6658	4.82825	3.48622	3.6229	4.65304
Alx4	ENSMUSG00000040310	ALX4	-1.35451	0.000504845	6.31617	5.00594	5.8479	5.69409	6.45458	6.41312	5.93236	6.85267	6.36414	6.97049	5.50982	5.41371	5.69601	4.94326	4.50586	3.96697
MIR143HG	MIR143HG	MIR143HG	-1.27659	2.80984e-07	5.8545	4.71849	5.96016	6.13536	6.03731	5.34318	5.87382	6.10676	5.85507	5.52438	4.38014	4.58518	4.49508	5.12448	4.74843	4.97763
Lgals4	ENSMUSG00000053964	LGALS4	-1.25543	0.0149017	5.12881	4.14445	5.48477	5.82391	5.55991	4.56289	5.05057	5.85196	4.43526	4.26123	3.98873	3.69679	4.49508	4.67912	4.36734	3.63968
5430431A17Rik	ENSMUSG00000108322	5430431A17RIK	-1.19022	0.0129798	6.71832	5.67023	7.16808	7.82199	6.7066	5.89085	6.80821	7.24877	6.54151	5.56051	5.15655	5.52596	6.56681	5.35967	5.75271	5.65967
A330023F24Rik	ENSMUSG00000096929	A330023F24RIK	-1.13996	0.000211616	6.44134	5.29482	6.31712	6.56481	6.11273	6.09301	6.60727	6.86528	6.6298	6.3407	4.79446	5.54739	5.58301	6.08377	5.37292	4.38734
Pcdhgb8	ENSMUSG00000103081	PCDHGB8	-1.12516	2.99211e-05	5.49424	4.49478	5.32622	5.96569	5.38844	5.54971	5.57629	5.22775	5.43255	5.48731	4.23606	4.70448	4.36441	4.94326	4.57043	4.15005
Pfkfb1	ENSMUSG00000025271	PFKFB1	-1.04384	0.00257398	7.18529	6.05105	7.35423	6.89533	7.32152	7.47608	7.30567	7.2294	6.75285	7.14722	6.1151	6.85479	6.86145	5.56185	5.13747	5.77566
Clcn1	ENSMUSG00000029862	CLCN1	-1.03389	0.00120566	6.18179	5.1376	5.69406	6.23209	6.51142	6.09301	6.01595	6.26735	6.23874	6.40173	5.47815	5.43687	5.25444	5.84628	4.74843	4.06141
Foxs1	ENSMUSG00000074676	FOXS1	1.00025	0.00100758	5.18566	6.1403	4.70805	5.61019	5.66386	5.02507	4.62304	5.54229	5.36556	4.9472	6.00825	5.76431	6.03363	6.20951	6.0755	6.75064
FAM105A	FAM105A	FAM105A	1.00797	0.00318824	5.34369	6.18656	5.36752	5.17683	5.61282	5.40526	4.99672	5.30381	5.55785	5.32873	5.19604	6.88036	6.01196	5.96991	6.2824	6.77871
Ptpn6	ENSMUSG00000004266	PTPN6	1.0138	0.0149017	6.46578	7.28371	6.31712	6.74608	6.36488	6.81875	5.96077	6.34141	6.57155	6.60572	6.80566	7.64808	6.77406	6.75455	7.07721	8.64272
Lgi3	ENSMUSG00000033595	LGI3	1.02282	0.0464306	5.64226	6.39135	5.44674	6.07405	5.44789	5.681	5.15259	5.8264	5.87928	5.63018	6.1756	5.87018	6.076	7.69927	7.24485	5.2822
Cdr2	ENSMUSG00000030878	CDR2	1.03306	9.48674e-11	7.74961	8.7491	7.43416	7.89472	7.88637	7.88843	7.75816	7.61253	7.87779	7.64473	8.63615	8.59554	8.82062	8.92417	8.27497	9.24316
Trem2	ENSMUSG00000023992	TREM2	1.04317	0.0138693	5.36856	6.2023	4.94477	5.58111	5.26164	5.65568	5.57629	4.97206	5.43255	5.52438	5.41262	7.22442	6.01196	5.53006	6.16185	6.87288
Slc11a1	ENSMUSG00000026177	SLC11A1	1.04687	0.00148905	6.05426	6.96079	5.52183	6.13536	6.09424	6.20197	6.04277	6.04161	5.99461	6.40173	6.13555	7.21775	6.61071	6.98305	6.84896	7.96872
Plvap	ENSMUSG00000034845	PLVAP	1.05129	0.000286633	7.00268	8.05461	6.89903	7.50333	7.66625	7.24095	6.85436	6.54317	7.03738	6.27697	7.86172	8.38842	7.50536	8.41642	7.74896	8.40676
Sox9	ENSMUSG00000000567	SOX9	1.05995	0.0419337	5.8817	6.70979	5.72617	6.35746	6.26924	5.49365	6.14532	5.69132	6.2199	5.15054	6.37799	8.11453	6.87351	5.94601	5.78027	7.16645
Mylip	ENSMUSG00000038175	MYLIP	1.07102	1.39999e-09	8.87687	9.94847	8.53534	8.54119	8.6894	8.9114	9.04589	8.8373	9.0013	9.45313	10.1711	10.281	9.95853	9.93045	9.84256	9.50712
Lrrc4b	ENSMUSG00000047085	LRRC4B	1.077	0.0144866	7.79295	8.6906	8.12999	8.1288	8.23328	7.98308	7.28336	7.87189	7.21911	7.49406	9.48886	7.07005	8.36247	9.62475	9.06174	8.53574
Vav1	ENSMUSG00000034116	VAV1	1.09063	0.0142004	5.67179	6.53838	5.62761	5.52112	5.12261	6.18437	5.61255	5.74688	5.83044	5.72875	5.79338	7.42304	6.13732	5.87187	6.39365	7.61099
Clec4a3	ENSMUSG00000043832	CLEC4A3	1.09263	0.0116883	5.05111	5.95892	4.64226	5.28901	5.04772	5.49365	5.29325	4.33835	5.01841	5.2862	5.11596	6.75698	5.69601	5.73914	5.66672	6.77871
Tmem150c	ENSMUSG00000050640	TMEM150C	1.09357	1.21984e-05	6.96522	8.00145	7.07141	7.28623	6.91055	6.79575	6.62512	7.01986	6.55661	7.4562	8.55875	7.72535	8.43345	7.85493	8.13788	7.29836
Ms4a7	ENSMUSG00000024672	MS4A7	1.09822	0.0260659	5.38291	6.20811	5.09986	5.42617	5.15864	5.86898	5.29325	5.10556	5.70058	5.4102	4.98684	6.90548	5.69601	6.0393	6.14074	7.48032
Lpxn	ENSMUSG00000024696	LPXN	1.11027	0.0127535	4.32576	5.16234	4.0718	4.21909	4.17772	4.66793	4.21496	4.40893	4.49915	4.34649	4.38014	5.88709	4.67126	4.79064	5.33625	5.90865
Galnt6	ENSMUSG00000037280	GALNT6	1.12212	0.0284014	4.11907	4.92264	3.96821	3.97262	3.86524	4.32664	4.21496	4.18589	4.56034	3.85863	4.07597	6.07595	4.92415	4.79064	4.6915	4.97763
Clec4n	ENSMUSG00000023349	CLEC4N	1.13095	0.0123898	5.01166	5.90027	4.70805	5.13741	4.54746	5.17516	4.94078	4.87567	5.22147	5.48731	4.84501	7.04011	5.55333	5.82023	5.78027	6.36266
Plaur	ENSMUSG00000046223	PLAUR	1.13239	0.0159198	5.38842	6.21028	5.09986	5.45852	5.41847	5.46479	5.46171	5.26628	5.52753	5.4102	6.00825	7.33333	7.14633	5.4643	5.00357	6.30591
Cd300lb	ENSMUSG00000063193	CD300LB	1.13527	0.0173697	4.1239	4.99342	4.16845	4.21909	3.94993	4.261	4.47336	4.18589	4.43526	3.29821	4.44713	5.76431	4.06112	5.20721	5.0496	5.43113
4930522O17Rik	ENSMUSG00000086947	4930522O17RIK	1.15493	0.0072891	3.64027	4.50884	3.45822	3.78129	3.46582	3.22576	4.01277	4.0154	3.30424	3.85863	4.23606	4.6658	4.96982	4.35553	4.36734	4.45849
Clec12a	ENSMUSG00000053063	CLEC12A	1.1598	0.0256242	5.622	6.43724	5.23989	5.79886	5.68872	5.54971	5.46171	5.60376	5.75393	5.87939	5.2719	6.78432	5.94495	6.28763	6.24333	8.09132
Clec4a2	ENSMUSG00000030148	CLEC4A2	1.16794	0.0375891	4.66811	5.44718	4.77097	4.49337	4.79648	4.76584	4.39226	4.7178	4.8325	4.57565	4.51114	6.00024	4.82825	5.16644	5.17948	6.99756
CTGF	CTGF	CTGF	1.1858	0.000104562	10.5552	11.6744	11.1648	10.786	10.4903	10.8786	10.4033	10.0428	10.617	10.0584	11.5904	12.4094	12.0406	11.6216	10.4658	11.9185
AB124611	ENSMUSG00000057191	AB124611	1.19067	0.0144866	4.57867	5.46616	4.57333	4.5545	4.43443	4.38943	4.69244	4.33835	5.14364	4.50324	4.38014	6.22972	5.05702	5.03671	5.60641	6.48698
Cx3cr1	ENSMUSG00000052336	CX3CR1	1.19507	0.0307328	5.9787	6.83081	5.75757	6.19417	6.51142	5.91239	5.29325	6.10676	6.03827	6.01579	5.63001	7.21105	5.72293	6.79524	7.15296	8.47269
Ube2c	ENSMUSG00000001403	UBE2C	1.20161	0.028572	4.9302	6.05807	4.94477	4.36274	4.65228	5.24473	4.30633	4.47622	6.25734	5.19719	5.86862	5.72722	5.94495	5.99341	5.57528	7.23897
Ier2	ENSMUSG00000053560	IER2	1.20988	0.00112372	7.86753	8.88077	7.80871	8.17819	8.22481	8.02817	7.70038	7.78167	7.60763	7.61067	9.8352	9.65254	9.45349	8.18595	8.03294	8.12451
Ttc9	ENSMUSG00000042734	TTC9	1.22847	0.00243225	5.23569	6.28618	4.99834	5.55142	5.08565	5.17516	5.05057	5.41087	5.9031	4.71041	5.37871	6.80226	5.96764	5.79371	6.54593	7.22883
Pik3ap1	ENSMUSG00000025017	PIK3AP1	1.23762	0.0282579	5.13762	6.17596	4.16845	5.13741	5.50499	5.6299	4.82195	4.40893	5.70058	5.72875	5.2719	7.12098	5.46041	5.99341	5.9107	7.29836
Hck	ENSMUSG00000003283	HCK	1.24096	0.0143392	5.29768	6.20545	4.83126	5.05519	5.66386	5.40526	5.37994	5.34039	5.29532	5.4102	5.19604	6.71969	5.89848	5.76668	5.88554	7.76628
Basp1	ENSMUSG00000045763	BASP1	1.2458	0.0107692	5.50939	6.47039	4.94477	5.32454	6.07551	5.73034	5.50092	5.47808	5.49656	5.52438	5.54082	7.07005	6.09673	6.36174	5.83387	7.91914
AI662270	ENSMUSG00000087107	AI662270	1.2744	2.30702e-05	4.67329	5.77231	4.50094	4.8752	4.17772	4.71771	4.99672	4.66109	4.88127	4.57565	5.63001	5.58934	5.46041	6.14801	5.33625	6.46986
Ncf4	ENSMUSG00000071715	NCF4	1.27447	0.0144866	4.85767	5.7755	5.19471	4.92235	4.70196	5.21037	4.55014	4.82494	4.88127	4.57565	4.98684	6.6017	5.69601	4.79064	5.44357	7.13422
Sele	ENSMUSG00000026582	SELE	1.27648	0.0459254	4.06933	4.97971	3.11446	3.88012	4.65228	4.19223	4.01277	4.40893	4.43526	3.85863	4.63122	6.5064	4.36441	5.03671	4.74843	4.59106
Atf3	ENSMUSG00000026628	ATF3	1.28073	0.0296699	8.02258	9.30522	8.00469	9.1235	8.2459	7.62048	8.15836	8.21989	8.44647	6.36133	9.33377	8.52436	9.91688	10.3524	8.92644	8.77752
Nfkbiz	ENSMUSG00000035356	NFKBIZ	1.28172	0.000209789	5.48687	6.56563	5.14806	5.79886	5.58661	5.60366	5.64791	5.34039	5.39944	5.37004	6.09435	7.5769	6.45886	6.12691	5.95973	7.17704
Tmem150cos	ENSMUSG00000086259	TMEM150COS	1.28445	0.0392258	3.59897	4.52654	3.11446	3.88012	3.86524	3.58889	3.33216	3.59866	2.98528	4.42699	5.34398	4.20831	4.92415	4.35553	4.95602	3.37127
4933404O12Rik	ENSMUSG00000097908	4933404O12RIK	1.28478	1.25698e-05	4.41008	5.50434	4.50094	3.97262	4.43443	4.12001	4.69244	4.18589	4.72971	4.64461	5.76741	5.45966	5.98997	4.99074	5.2203	5.59799
Scimp	ENSMUSG00000057135	SCIMP	1.29348	0.0290014	3.27053	4.12648	3.29655	3.14969	3.86524	2.92031	3.49638	3.18135	2.79474	3.46	3.16158	4.6658	4.36441	4.2026	4.1309	4.23356
Ctss	ENSMUSG00000038642	CTSS	1.29434	0.0118038	8.32648	9.3689	7.88179	8.25387	8.21629	8.80314	8.52462	8.21989	8.33708	8.3752	8.33828	10.8337	8.97695	8.74192	9.27292	10.0497
Ccr5	ENSMUSG00000079227	CCR5	1.31132	0.0138693	5.3503	6.29693	5.36752	4.92235	5.71316	5.34318	5.33724	5.34039	5.01841	5.76016	5.30839	7.48546	5.21706	6.0617	6.16185	7.54713
Rsad2	ENSMUSG00000020641	RSAD2	1.31669	3.58779e-06	8.3614	9.61342	8.12999	7.8282	8.35863	8.73829	8.2704	8.0258	8.61816	8.92173	10.0267	8.83009	9.19691	10.2944	9.26562	10.0668
Bpgm	ENSMUSG00000038871	BPGM	1.3358	3.80944e-08	9.22826	10.4609	9.21324	9.06431	9.08543	9.5057	9.38672	9.02315	9.20422	9.34333	10.8226	9.61115	9.99763	11.1186	10.1675	11.0477
Csf2rb2	ENSMUSG00000071714	CSF2RB2	1.34122	0.0464306	5.10592	5.97587	4.25903	5.13741	5.44789	5.6299	4.69244	5.37606	5.01841	5.2862	5.03117	8.01802	5.13926	5.68243	5.88554	6.09881
Ccl12	ENSMUSG00000035352	CCL12	1.34372	0.0239061	4.31557	5.1943	4.64226	4.49337	4.02993	4.56289	4.21496	4.18589	4.22461	4.17062	4.84501	6.46194	5.72293	4.28109	3.84797	6.00686
Ctse	ENSMUSG00000004552	CTSE	1.36766	0.000681511	4.26898	5.4501	3.73564	4.2927	4.02993	5.17516	4.39226	4.40893	4.14696	3.97029	5.54082	6.09063	5.05702	5.89701	5.13747	4.97763
AF251705	AF251705	AF251705	1.36951	0.00413255	4.65983	5.69383	4.83126	4.61315	4.65228	4.66793	4.69244	5.01795	4.72971	4.07393	4.63122	6.5064	4.877	5.56185	5.78027	6.80625
Mpeg1	ENSMUSG00000046805	MPEG1	1.37445	0.00498583	7.91519	9.08566	7.33354	7.56405	7.95969	8.05746	8.01674	7.69958	8.2654	8.42505	7.90406	10.5281	8.70725	8.92417	9.16989	9.28045
Mcoln2	ENSMUSG00000011008	MCOLN2	1.37863	0.048181	3.27368	4.21519	2.36881	2.79177	3.57651	3.69212	3.33216	3.47251	2.98528	3.97029	3.57495	4.88371	3.56202	4.2026	4.04262	5.02527
Tlr9	ENSMUSG00000045322	TLR9	1.38266	0.0181542	3.69944	4.82542	2.66227	3.56065	4.49205	3.69212	3.49638	3.33426	4.49915	3.85863	4.3099	5.74588	4.49508	4.49379	4.74843	5.15945
Scd3	ENSMUSG00000025202	SCD3	1.40978	0.00243225	3.45732	4.54704	2.906	3.14969	3.21515	3.08111	4.30633	3.82202	3.44067	3.73759	4.63122	4.20831	4.49508	4.67912	4.95602	4.3125
B430306N03Rik	ENSMUSG00000043740	B430306N03RIK	1.45227	0.0456529	3.27797	4.21882	2.36881	2.79177	3.67931	3.69212	3.33216	3.18135	3.44067	3.73759	3.44987	5.07298	3.56202	3.93772	4.1309	5.15945
Lst1	ENSMUSG00000073412	LST1	1.46582	0.015676	4.26031	5.27006	4.70805	4.2927	4.17772	4.56289	4.47336	3.47251	4.22461	4.17062	4.63122	5.10225	4.877	5.28545	4.6915	7.03296
Rec114	ENSMUSG00000074269	REC114	1.46739	0.00965954	3.44827	4.4931	3.29655	3.78129	3.07133	3.58889	4.21496	3.18135	3.15356	3.29821	4.79446	3.77156	4.22072	5.35967	4.04262	4.76954
Clec7a	ENSMUSG00000079293	CLEC7A	1.47498	0.00859915	4.80516	5.90084	4.34425	4.82646	5.15864	4.56289	4.99672	4.40893	4.61903	5.52438	4.38014	7.05516	5.25444	6.28763	6.96159	5.46608
Adamts4	ENSMUSG00000006403	ADAMTS4	1.48485	0.0120719	4.25598	5.41577	3.85661	4.72375	4.02993	4.71771	3.64381	3.59866	4.97413	4.50324	4.07597	5.98461	4.43123	5.87187	5.69596	6.43501
C6	ENSMUSG00000022181	C6	1.48757	0.0191887	3.57678	4.73045	3.11446	3.14969	3.34592	4.56289	3.64381	3.01028	3.44067	4.34649	4.07597	5.4821	4.43123	5.16644	5.25999	3.96697
2010300C02RIK	2010300C02RIK	2010300C02RIK	1.51597	0.0472874	4.6926	5.51648	5.04999	4.36274	4.96874	4.76584	4.47336	4.77236	4.14696	5.00078	4.84501	4.09641	4.67126	7.39842	7.11016	4.97763
Tgm1	ENSMUSG00000022218	TGM1	1.5183	0.0487022	2.98553	3.77969	3.11446	2.57286	3.07133	3.08111	3.33216	3.01028	2.79474	2.90731	2.80092	4.77886	4.22072	3.19334	3.6229	4.06141
Csf2rb	ENSMUSG00000071713	CSF2RB	1.52046	0.0125623	5.55905	6.57689	4.77097	5.45852	5.68872	5.82423	5.57629	5.90176	5.7275	5.52438	5.2719	8.66093	6.05497	6.30652	6.32045	6.8466
Gpr35	ENSMUSG00000026271	GPR35	1.5218	0.00826791	4.05689	5.14538	3.45822	3.67518	4.31178	4.61636	4.01277	4.18589	4.22461	3.97029	4.51114	6.33209	4.61489	4.79064	4.43826	6.18525
Rac2	ENSMUSG00000033220	RAC2	1.52908	0.0282579	6.07167	7.13218	5.66122	6.13536	6.21893	6.36706	5.7813	5.8264	6.54151	6.04158	5.91668	7.52921	6.84928	6.54786	6.76868	9.1814
E2f2	ENSMUSG00000018983	E2F2	1.54472	0.00226767	4.10503	5.5161	4.25903	2.79177	4.02993	4.38943	3.33216	4.18589	5.01841	4.83366	5.94012	5.31718	5.21706	5.82023	4.74843	6.05357
AI427809	AI427809	AI427809	1.54574	8.83371e-06	4.17598	5.55479	3.45822	4.14152	3.21515	4.19223	4.47336	4.7178	4.49915	4.71041	5.60089	5.88709	5.72293	5.3954	5.00357	5.71883		2.91953
Fcgr4	ENSMUSG00000059089	FCGR4	1.54607	0.0128215	4.25875	5.45002	3.29655	4.66951	4.43443	5.06408	3.77756	4.40893	4.56034	3.85863	4.38014	5.60986	5.52301	4.89415	5.25999	7.03296
Clec4b1	ENSMUSG00000030147	CLEC4B1	1.56978	0.0202658	2.93186	3.82072	3.11446	2.57286	3.07133	3.08111	3.14681	3.01028	2.79474	2.66329	3.31292	4.03703	3.3013	3.93772	3.6229	4.71247
Card11	ENSMUSG00000036526	CARD11	1.57443	0.0250382	2.90828	3.8219	2.66227	3.43623	2.7319	2.73932	2.68447	2.59183	3.30424	3.11596	3.44987	4.58518	3.43754	3.72956	3.49567	4.23356
Xaf1	ENSMUSG00000040483	XAF1	1.57909	9.18601e-06	7.44184	8.97502	8.64438	7.06249	7.22285	7.12582	7.29456	7.53575	7.45488	7.19398	9.40289	8.69254	7.62436	9.36805	9.34159	9.42068
Plac8	ENSMUSG00000029322	PLAC8	1.59626	0.0373619	3.40724	4.53059	2	3.30006	3.21515	3.96374	3.33216	3.92195	4.06488	3.46	3.31292	5.72722	3.88164	4.61995	4.57043	5.0714
Nts	ENSMUSG00000019890	NTS	1.60571	0.00034406	4.14071	5.43322	4.50094	4.21909	3.57651	3.78845	4.62304	3.82202	3.88524	4.71041	4.79446	5.31718	4.55623	6.0393	6.263	5.62916
Gdf15	ENSMUSG00000038508	GDF15	1.61061	0.00191245	4.62333	6.03246	5.59321	5.42617	4.17772	3.87876	4.21496	4.60206	4.8325	4.26123	5.65856	6.07595	5.87467	5.28545	5.93542	7.36469
Nppb	ENSMUSG00000029019	NPPB	1.61296	0.0100869	11.6332	13.09	12.7816	12.1856	10.9223	11.9709	11.5018	11.2109	11.298	11.1944	12.9747	11.9845	12.7012	12.8885	13.2316	14.7592
Abca1	ENSMUSG00000015243	ABCA1	1.61442	4.32172e-07	9.32085	10.9592	8.2727	8.65373	8.97356	9.59832	9.58449	9.54786	9.96062	9.97554	11.2494	11.6082	10.8227	11.2736	10.6867	10.1144
Ccr2	ENSMUSG00000049103	CCR2	1.64541	0.00202205	4.96632	6.20623	5.14806	5.28901	5.47672	4.66793	4.30633	4.7178	4.97413	5.15054	4.74208	7.79422	5.6121	6.1893	6.05308	6.8466
Cd52	ENSMUSG00000000682	CD52	1.66772	0.0218156	5.44489	6.56089	5.09986	5.72101	5.93714	5.2783	5.57629	5.22775	5.43255	5.2862	4.89385	7.10661	6.23405	6.20951	6.2824	8.6389
Isg20	ENSMUSG00000039236	ISG20	1.68205	3.58114e-07	6.20399	7.69697	5.81841	6.09477	6.30183	6.55681	6.33085	5.80037	6.54151	6.18737	7.84319	6.6017	6.96654	8.54525	7.76973	8.4554
Myc	ENSMUSG00000022346	MYC	1.70127	0.000144985	5.97944	7.33504	6.45762	6.09477	5.91624	6.01551	5.8128	5.47808	5.80539	6.25509	6.67204	8.84747	8.1656	6.84776	6.14074	7.33664
CYR61	CYR61	CYR61	1.70135	6.36415e-05	9.74996	11.2199	9.96606	9.94794	9.79829	9.42558	9.62942	9.48186	9.69846	10.0521	11.7971	12.2445	12.1015	10.312	10.0605	10.8039
Lgals3	ENSMUSG00000050335	LGALS3	1.71318	9.28263e-05	6.15879	7.53002	5.55796	6.32273	6.20177	6.25351	6.24107	5.92603	6.44748	6.31977	6.44507	9.12562	7.51309	6.5319	7.4731	8.09132
Bcl2a1b	ENSMUSG00000089929	BCL2A1B	1.71615	0.00272297	3.51631	4.69893	3.60359	3.78129	3.94993	3.78845	2.93408	3.33426	3.44067	3.29821	3.79662	5.65005	3.97417	4.42631	4.74843	5.59799
Socs3	ENSMUSG00000053113	SOCS3	1.72113	5.03141e-05	6.08318	7.52747	5.78832	5.91996	5.66386	6.67494	5.98862	6.35934	6.47951	5.7909	6.99664	9.02032	7.7143	6.69845	6.71256	8.02254
Add2	ENSMUSG00000030000	ADD2	1.73762	0.0412989	2.54349	3.45453	2.66227	2.79177	2.91158	3.08111	2	2.32605	2.57516	2	3.44987	3.44596	3.15083	3.61302	3.20161	3.8659
Fgr	ENSMUSG00000028874	FGR	1.7539	0.0283662	3.63635	4.68572	3.11446	3.30006	3.57651	3.96374	3.14681	4.0154	4.3684	3.60546	3.57495	6.39256	3.15083	4.42631	5.00357	5.56612
Serpina3n	ENSMUSG00000021091	SERPINA3N	1.76856	0.028572	9.17479	10.395	9.03886	8.63262	9.08776	10.0015	9.20869	8.59771	9.69676	9.13446	9.05652	12.4812	9.66085	9.649	9.67281	11.8494
Cd24a	ENSMUSG00000047139	CD24A	1.81016	1.2858e-09	5.77889	7.46001	5.44674	5.17683	5.95774	6.33552	5.87382	5.44487	5.87928	6.11632	7.66472	7.02491	6.63925	8.08565	7.20473	8.14083
Cd209a	ENSMUSG00000031494	CD209A	1.8336	0.00936376	3.01532	4.08494	3.11446	2.9818	3.34592	3.4777	2.68447	2.81617	2.79474	2.90731	2.80092	5.21371	4.29436	4.2026	3.84797	4.15005
Serpina3m	ENSMUSG00000079012	SERPINA3M	1.86087	0.0211511	4.30974	5.37558	4.70805	4.21909	4.02993	4.85752	4.55014	3.47251	4.78202	3.85863	3.89587	7.49652	4.72551	4.55824	4.6915	6.88584
Klrb1b	ENSMUSG00000079298	KLRB1B	1.86489	0.0424152	2.53096	3.36895	2	2.57286	2.7319	2.53233	2.38245	2.32605	2.79474	2.90731	2.57996	4.03703	3.67661	3.3472	3.20161	3.37127
Serpinb9b	ENSMUSG00000021403	SERPINB9B	1.88455	0.0264835	2.69328	3.70365	2.906	2.79177	2.7319	2	3.14681	2.81617	3.15356	2	3.16158	4.40901	3.43754	3.02109	4.04262	4.15005
Errfi1	ENSMUSG00000028967	ERRFI1	1.91748	0.0266452	9.18114	10.3329	8.50327	9.13856	9.1562	9.43677	9.22635	9.02596	9.48034	9.48168	10.5849	12.4628	12.178	9.5375	8.92026	8.31388
5830444B04Rik	ENSMUSG00000084803	5830444B04RIK	1.92344	0.0499584	2.91478	4.14099	3.11446	2.57286	2	2.73932	4.01277	3.71466	2.79474	2.36944	4.57243	3.44596	2.79265	4.79064	5.0942	4.15005
Ube2l6	ENSMUSG00000027078	UBE2L6	1.93092	3.36009e-09	8.03767	9.80743	7.76301	7.57884	7.87016	8.50656	8.39532	7.62741	8.18997	8.37012	9.98219	8.75836	9.10013	10.6892	9.56997	10.7447
Scd2	ENSMUSG00000025203	SCD2	1.93345	6.49919e-16	9.59759	11.5806	8.55782	9.59109	9.24477	9.44972	9.63163	9.84854	10.2617	10.1954	12.0922	11.5808	11.5747	11.7209	11.275	11.2398
Junb	ENSMUSG00000052837	JUNB	1.9405	0.000192455	7.9257	9.53886	7.69973	8.32577	8.45957	7.93653	7.62251	7.88433	7.88379	7.59333	10.4321	11.0004	10.0715	8.74884	8.55578	8.42464
Adam8	ENSMUSG00000025473	ADAM8	1.94877	0.00569505	3.96937	5.25766	3.96821	4.05954	3.07133	4.56289	4.21496	3.47251	4.43526	3.97029	4.07597	7.19076	5.13926	4.2026	5.00357	5.93383
Serpine1	ENSMUSG00000037411	SERPINE1	1.99877	0.0145328	9.5322	10.8335	10.1607	9.45142	9.62881	9.41995	9.77449	9.6091	9.25368	8.95944	11.0955	12.7632	12.6724	9.32238	8.62961	10.5178
Tnfaip6	ENSMUSG00000053475	TNFAIP6	2.04954	0.0046769	4.31537	5.65311	4.57333	4.5545	4.70196	4.85752	4.11741	4.10316	4.49915	3.11596	5.37871	7.88542	6.35943	4.84332	4.1309	5.3209
Scd1	ENSMUSG00000037071	SCD1	2.06654	3.55137e-32	8.72395	10.8047	8.29962	8.55995	8.6005	8.3096	8.72421	8.81147	9.3369	9.14936	10.8083	10.9163	10.8397	10.6031	10.4732	11.1877
Abcg1	ENSMUSG00000024030	ABCG1	2.07152	2.33749e-27	7.59126	9.67032	6.98115	7.3905	7.07042	7.54665	8.04355	7.72746	8.10011	7.87021	9.91131	10.0003	9.80323	9.48873	9.36908	9.44934
Apoc1	ENSMUSG00000040564	APOC1	2.12657	0.00400628	2.72415	3.99867	2.36881	3.14969	2.28721	2.29058	2.93408	3.59866	2.79474	2.36944	3.31292	4.26116	4.55623	4.35553	3.35612	4.15005
Slamf7	ENSMUSG00000038179	SLAMF7	2.15327	0.0102601	3.23037	4.6062	3.73564	2	3.21515	3.08111	3.49638	4.10316	3.30424	2.90731	3.31292	6.41606	4.61489	4.2026	4.63224	4.45849
FAM46C	FAM46C	FAM46C	2.17749	0.00110301	5.5346	7.74057	4.42472	4.2927	5.63857	6.57043	5.61255	4.60206	6.60096	6.53483	8.52039	7.17707	7.01091	8.73148	7.14238	7.86124
Tnfrsf11b	ENSMUSG00000063727	TNFRSF11B	2.17777	0.0256242	2.94028	3.99422	3.11446	2.9818	2.7319	3.22576	3.33216	2.32605	3.44067	2.36944	2.99249	5.96881	3.3013	3.19334	3.73982	4.76954
Gm10371	ENSMUSG00000072589	GM10371	2.25103	0.0327689	2.54517	3.60082	2.66227	2	2.52662	3.08111	3.14681	2	2.57516	2.36944	3.89587	2.75683	3.15083	4.73595	2.83186	4.23356
Osm	ENSMUSG00000058755	OSM	2.2643	0.0190995	2.66939	3.68016	2.906	2.57286	2.91158	2.29058	2.68447	3.01028	2.31606	2.66329	3.57495	4.98145	4.67126	3.48622	3.02855	2.33856
Selp	ENSMUSG00000026580	SELP	2.3304	0.00569505	3.7088	4.93595	4.0718	4.14152	3.86524	3.78845	3.64381	3.18135	3.68001	3.29821	3.31292	7.4687	3.3013	5.03671	5.13747	5.35859
Tspo2	ENSMUSG00000023995	TSPO2	2.3941	0.0139525	2.53843	3.88059	2.36881	2.31468	2	3.69212	2.38245	2.32605	2.31606	2.90731	4.23606	2.89703	3.88164	4.67912	3.35612	4.23356
Il1b	ENSMUSG00000027398	IL1B	2.39497	0.00164106	3.38236	4.83355	3.11446	2.79177	3.86524	3.35723	3.64381	3.01028	3.97786	3.29821	3.31292	6.75698	3.78276	5.03671	5.72461	4.38734
Ccl2	ENSMUSG00000035385	CCL2	2.42256	6.00567e-07	4.844	6.7271	4.50094	5.28901	4.74999	4.76584	4.82195	5.01795	5.1031	4.50324	6.25252	7.93099	7.87293	5.73914	4.95602	7.61099
Alas2	ENSMUSG00000025270	ALAS2	2.44504	6.00567e-07	9.06184	11.4166	8.44176	7.92397	8.80191	9.87828	9.53812	8.55943	9.73043	9.6208	11.8332	10.2347	10.6815	12.2895	10.9812	12.4795
Hspa1b	ENSMUSG00000090877	HSPA1B	2.44812	0.0140145	5.19805	7.24954	5.62761	5.01226	6.42529	3.58889	6.58919	4.92467	5.55785	3.85863	8.90988	7.17017	9.12052	6.74073	5.78027	5.77566
Itgax	ENSMUSG00000030789	ITGAX	2.45957	0.000548545	3.60068	5.20371	3.11446	4.2927	3.34592	3.87876	2.93408	3.71466	4.06488	3.46	3.69004	7.36386	4.96982	5.24686	5.29862	4.65304
Serpina3k	ENSMUSG00000058207	SERPINA3K	2.45989	0.0157064	2.92278	4.16839	2.906	2	3.34592	3.35723	3.14681	2.81617	3.44067	2.36944	2.99249	6.10516	3.15083	3.3472	3.94857	5.46608
Fos	ENSMUSG00000021250	FOS	2.5346	0.000188194	5.51159	7.86153	5.40767	6.19417	7.08921	5.21037	5.64791	4.92467	4.97413	4.64461	9.34039	8.74451	7.74745	7.796	7.08827	6.45254
Apod	ENSMUSG00000022548	APOD	2.55704	7.65175e-34	6.97209	9.52034	6.41885	6.95323	6.45458	7.14414	7.27207	6.54317	7.39736	7.59333	9.71803	10.0433	9.13812	9.42101	9.49917	9.30237
Tnc	ENSMUSG00000028364	TNC	2.5733	0.028572	4.90784	6.24224	4.77097	5.28901	4.79648	4.19223	5.15259	4.47622	6.23874	4.34649	4.38014	9.27926	5.74935	4.89415	4.85596	8.29457
Crlf1	ENSMUSG00000007888	CRLF1	2.61062	0.0145328	4.3159	6.11125	4.42472	4.92235	3.67931	4.76584	3.49638	3.33426	5.83044	4.07393	4.89385	8.1001	4.877	4.94326	5.51093	8.34238
Slc4a1	ENSMUSG00000006574	SLC4A1	2.63175	0.000641474	5.03542	7.74678	3.60359	3.30006	4.70196	6.35138	5.50092	4.47622	6.16186	6.18737	8.80207	7.12811	7.31504	8.48435	6.78237	7.96872
Snca	ENSMUSG00000025889	SNCA	2.7301	2.55127e-05	5.67166	8.33647	4.57333	4.2927	5.08565	6.68749	6.30893	5.30381	6.73968	6.38167	8.74664	7.27026	7.38412	9.37701	7.90733	9.33346
EPB4.2	EPB4.2	EPB4.2	2.73088	0.028572	2.30748	3.34794	2.36881	2	2	2.29058	2.68447	2	2	3.11596	4.44713	2.89703	3.43754	3.48622	2.60406	3.21567
Atp6v0d2	ENSMUSG00000028238	ATP6V0D2	2.7491	0.00427075	2.92975	4.19002	2.66227	3.14969	2.52662	3.22576	3.14681	2.81617	2.79474	3.11596	2.57996	6.48434	4.43123	2.82545	5.17948	3.63968
Hbq1b	ENSMUSG00000073063	HBQ1B	2.76921	0.00279418	2.3675	3.61319	2	2	2.28721	2.73932	2.93408	2	2.31606	2.66329	3.79662	3.14216	2.79265	3.93772	3.94857	4.06141
Cxcl1	ENSMUSG00000029380	CXCL1	2.82615	1.16629e-05	3.91236	5.78598	4.42472	3.67518	4.10572	3.69212	4.21496	4.0154	3.5653	3.60546	6.61492	8.06708	5.9219	4.89415	4.6915	4.5263
Fosb	ENSMUSG00000003545	FOSB	2.83023	9.18601e-06	3.76599	5.68174	3.73564	4.42953	3.94993	3.78845	3.64381	3.33426	3.78627	3.46	5.74096	7.52381	6.69469	6.1893	4.57043	3.37127
Sh2d1b1	ENSMUSG00000102418	SH2D1B1	2.85179	0.0235267	2.38426	3.40198	2.36881	2.57286	2.52662	2.92031	2	2	2.31606	2.36944	2.57996	3.91039	2.57354	2.82545	3.20161	5.3209
Gm16548	ENSMUSG00000086593	GM16548	2.85666	0.023636	2.33709	3.36172	2.906	2.57286	2	2.53233	2	2	2.31606	2.36944	2.31893	4.9496	2.98283	3.3472	3.35612	3.21567
Gypa	ENSMUSG00000051839	GYPA	2.88515	8.38444e-06	3.25956	5.4851	2.66227	2.31468	3.57651	4.38943	3.77756	2.59183	3.30424	3.46	6.57054	4.45511	4.29436	6.39742	5.33625	5.85691
Slc7a11	ENSMUSG00000027737	SLC7A11	2.93178	0.0282579	2.60243	4.29207	4.25903	2	2	2.53233	2	2.32605	2.79474	2.90731	2.57996	5.36625	5.05702	4.42631	2.60406	5.71883
F830002L21RIK	F830002L21RIK	F830002L21RIK	2.95191	0.0407426	2.20197	3.18345	2	2	2	2.92031	2	2.32605	2	2.36944	3.57495	2.42749	3.15083	3.19334	2.60406	4.15005
Trim10	ENSMUSG00000073400	TRIM10	2.96837	2.43907e-07	2.98742	5.14462	2.36881	2	2.91158	3.4777	3.14681	2.81617	3.44067	3.73759	6.09435	4.45511	4.67126	5.82023	4.50586	5.3209
Ccl7	ENSMUSG00000035373	CCL7	3.00353	1.78006e-05	4.49634	6.79843	4.57333	4.72375	4.74999	5.24473	4.39226	4.60206	4.22461	3.46	6.64376	8.62609	7.7605	5.76668	4.43826	7.55527
Has1	ENSMUSG00000003665	HAS1	3.05287	0.00231731	2.80049	4.28421	2.906	2.9818	3.46582	2.73932	3.14681	2	2.79474	2.36944	3.57495	6.77526	4.82825	3.93772	2.83186	3.75722
Apol11b	ENSMUSG00000091694	APOL11B	3.05423	1.73732e-06	4.49434	7.13715	3.60359	3.97262	4.24631	4.98497	5.5391	3.71466	5.18308	4.71041	7.69948	5.90381	6.09673	8.78969	6.83589	7.49732
Ptgs2	ENSMUSG00000032487	PTGS2	3.1351	0.00250795	3.70848	5.45045	4.0718	4.36274	3.34592	3.96374	4.11741	3.01028	3.68001	3.11596	4.98684	8.56696	5.89848	4.84332	3.94857	4.45849
Acp5	ENSMUSG00000001348	ACP5	3.14818	0.00639861	3.80757	5.31872	3.60359	4.05954	4.10572	3.69212	3.77756	3.18135	4.43526	3.60546	2.99249	7.06262	4.67126	3.61302	5.0496	8.52335
Gpnmb	ENSMUSG00000029816	GPNMB	3.20222	0.000418487	5.47934	7.50242	4.99834	5.87273	5.22812	5.6299	5.64791	5.01795	5.87928	5.56051	4.9411	10.5078	7.84869	5.65321	8.58342	7.48032
Il1rn	ENSMUSG00000026981	IL1RN	3.21882	0.00122413	2.83974	4.42418	2.36881	2.79177	2.28721	3.35723	3.33216	2.32605	2.79474	3.46	2.99249	7.04765	3.56202	3.3472	4.57043	5.02527
Mmp12	ENSMUSG00000049723	MMP12	3.26374	0.00112362	3.71776	5.61508	3.85661	3.67518	3.67931	3.08111	4.01277	3.82202	4.49915	3.11596	3.31292	8.49432	4.77779	4.61995	6.79594	5.68956
Egr1	ENSMUSG00000038418	EGR1	3.32077	0.000122562	7.75966	10.2913	8.2563	8.4476	9.01346	7.3156	7.36	7.39504	7.19037	7.0989	12.1078	12.5808	11.3546	9.24127	8.48216	7.98086
Ptx3	ENSMUSG00000027832	PTX3	3.35104	3.81208e-05	3.06108	4.91162	2.66227	3.43623	3.34592	2.53233	3.14681	3.47251	2.98528	2.90731	3.79662	7.36386	6.21522	3.72956	4.1309	4.23356
Ch25h	ENSMUSG00000050370	CH25H	3.35519	4.19444e-05	3.57847	5.68716	3.45822	3.43623	3.34592	3.69212	3.49638	4.0154	3.88524	3.29821	5.19604	8.21507	6.65331	4.03152	4.36734	5.65967
Thbs1	ENSMUSG00000040152	THBS1	3.37591	5.03141e-05	7.85632	10.3939	7.88179	8.27218	7.76889	7.24095	8.08284	7.5119	9.08175	7.01023	10.6941	12.86	12.2933	9.50721	7.81707	9.19188
Kel	ENSMUSG00000029866	KEL	3.38576	0.0456286	2.12989	2.92825	2	2	2.28721	2	2.38245	2	2	2.36944	3.69004	2	2.57354	3.48622	2.60406	3.21567
Cd5l	ENSMUSG00000015854	CD5L	3.39461	0.00965954	2.41432	3.63389	2.66227	2.31468	2	2.53233	2.68447	2.32605	2.79474	2	3.16158	5.90381	4.49508	2	3.20161	3.04123
Rab6b	ENSMUSG00000032549	RAB6B	3.39796	9.28263e-05	4.76578	7.52729	3.96821	4.968	4.10572	5.82423	4.82195	6.14861	3.78627	4.50324	8.66458	5.60986	4.55623	8.80305	8.94177	8.58824
Timp1	ENSMUSG00000001131	TIMP1	3.47353	0.000501125	5.64873	7.75272	5.48477	6.01001	4.79648	5.34318	6.19399	5.44487	6.2199	5.69663	5.11596	10.4697	6.94384	6.64009	6.82269	10.524
Kcnj14	ENSMUSG00000058743	KCNJ14	3.59522	1.88093e-05	4.80567	7.53346	5.40767	5.69409	4.88518	4.261	4.21496	5.41087	3.68001	4.89154	8.74996	5.04311	4.61489	8.67809	8.90469	9.21003
Olr1	ENSMUSG00000030162	OLR1	3.94628	0.027206	2.25743	3.21763	2	2	2.52662	2.53233	2.68447	2	2.31606	2	2	6.14789	2.31508	2.59906	2.60406	3.63968
Egr3	ENSMUSG00000033730	EGR3	4.13992	1.1266e-05	4.55101	7.63637	4.88913	5.39308	5.32643	4.04399	4.69244	4.33835	5.06138	2.66329	8.17498	10.3717	9.26488	6.68408	5.72461	5.59799
Ereg	ENSMUSG00000029377	EREG	4.14694	0.00267736	2.60314	4.63079	2	3.14969	2.28721	3.35723	2.38245	2	2.98528	2.66329	2.57996	7.45742	4.92415	3.72956	3.49567	5.59799
Acpp	ENSMUSG00000032561	ACPP	4.17171	0.00978237	2.07566	2.99777	2	2.31468	2	2.29058	2	2	2	2	2.57996	4.62605	2.31508	3.02109	2.83186	2.61258
Sprr1a	ENSMUSG00000050359	SPRR1A	4.30975	0.00826791	2.42941	4.09959	3.11446	2.79177	2	2.29058	2	2	2.57516	2.66329	2.57996	6.18939	2.98283	2.59906	3.49567	6.75064
Egr2	ENSMUSG00000037868	EGR2	4.57016	2.91862e-06	4.17337	7.51203	3.85661	5.6387	5.00877	3.22576	3.49638	3.82202	4.3684	3.97029	8.69245	10.339	9.18969	6.08377	5.40868	5.35859
