# Supplementary material for: An activator of phosphatidylinositol 3-kinase alpha restores cardioprotection from ischaemia/reperfusion injury in mice with coronary atherosclerosis or insulin resistance
Source: Cardiovasc Res. 2025 Jun 13;121(11):1722–33. doi: 10.1093/cvr/cvaf111 (PMC12477676; doi:10.1093/cvr/cvaf111)
Supplement: cvaf111_Supplementary_Data [file cvaf111_supplementary_data.zip › SuppTable2-GSEAanalyses.xlsx]

## Sheet: Sheet1
Pathway analyses using GSEA (preranked fgsea), of DM vs WT+LDLR combined, with significance cutoff FDR of 0.05.
Columns:	Direction of change
Name:	Name of Pathway
NES:	Normalized Enrichment Score
Genes:	number of genes in pathway
adj.Pval:	adjusted P value

## Sheet: Supp Table 2 - GSEA KEGG pathwa
Direction	GSEA analysis: DM vs WTLDL Pathways	NES	Genes	adj.Pval
Up	Cytokine-cytokine receptor interaction	0.738	161	1.7e-12
Up	Phagosome	0.7328	125	5.3e-09
Up	IL-17 signaling pathway	0.8123	67	1.1e-08
Up	Viral protein interaction with cytokine and cytokine receptor	0.8087	59	4.1e-08
Up	Rheumatoid arthritis	0.7807	65	9.3e-07
Up	Leishmaniasis	0.7868	58	1.1e-06
Up	Malaria	0.8346	34	5.8e-06
Up	Hematopoietic cell lineage	0.7386	69	6.5e-06
Up	Staphylococcus aureus infection	0.8044	37	6e-05
Up	Legionellosis	0.7596	50	0.00012
Up	Antigen processing and presentation	0.7332	50	0.00054
Up	Inflammatory bowel disease	0.7474	41	0.00078
Up	Systemic lupus erythematosus	0.7599	35	0.0016
Up	Asthma	0.8828	11	0.0034
Up	Graft-versus-host disease	0.7923	21	0.0055
Up	Type I diabetes mellitus	0.7548	26	0.0073
Up	Primary immunodeficiency	0.7864	22	0.0079
Up	African trypanosomiasis	0.7533	21	0.022
Up	Allograft rejection	0.7445	20	0.033
Up	Collecting duct acid secretion	0.7465	19	0.04

## Sheet: Supp Table 3 - GSEA GO Biologic
Direction	GSEA analysis: DM vs WTLDL Pathways	NES	Genes	adj.Pval
Up	Eosinophil migration	0.9101	15	7.6e-05
Up	Regulation of response to osmotic stress	0.9103	13	2.9e-04
Up	Mammalian oogenesis stage	0.9679	5	1.9e-03
Up	Natural killer cell chemotaxis	0.9566	6	2.5e-03
Up	Regulation of natural killer cell chemotaxis	0.9566	6	2.5e-03
Up	Negative regulation of lymphocyte migration	0.9153	9	3.9e-03
Up	Positive regulation of fever generation	0.9472	6	5.4e-03
Up	Positive regulation of chemokine (C-X-C motif) ligand 2 production	0.9287	7	9.7e-03
Up	Anterior head development	0.9415	5	1.7e-02
Up	Cellular response to UV-A	0.9106	7	2.3e-02
Up	Microglial cell activation involved in immune response	0.9322	5	2.8e-02
Up	Negative regulation of ruffle assembly	0.9246	5	3.3e-02
Up	Negative regulation of plasminogen activation	0.9158	6	3.3e-02
Up	Adiponectin secretion	0.9147	6	3.6e-02
Up	Regulation of adiponectin secretion	0.9147	6	3.6e-02
Up	T-helper 2 cell cytokine production	0.9109	6	3.7e-02
Up	Regulation of T-helper 2 cell cytokine production	0.9109	6	3.7e-02
Up	Positive regulation of T-helper 2 cell cytokine production	0.9109	6	3.7e-02
Up	Endothelial cell-matrix adhesion via fibronectin	0.9168	5	4.2e-02
Up	Regulation of endothelial cell-matrix adhesion via fibronectin	0.9168	5	4.2e-02

## Sheet: Supp Table 4 - GSEA GO Cellular
Direction	GSEA analysis: DM vs WTLDL Pathways	NES	Genes	adj.Pval
Up	Extracellular region	0.5743	1262	4.4e-26
Up	Extracellular space	0.6184	827	2.8e-25
Up	Cell surface	0.588	620	7.6e-14
Up	Side of membrane	0.5952	444	2.1e-10
Up	External side of plasma membrane	0.6403	270	1.1e-09
Up	Membrane microdomain	0.5555	331	3.7e-05
Up	Membrane raft	0.5556	330	4.7e-05
Up	Kinetochore	0.6131	139	0.00087
Up	Condensed chromosome	0.5652	219	0.00087
Up	Chromosome centromeric region	0.5554	203	0.0024
Up	Condensed chromosome centromeric region	0.5958	146	0.0032
Up	Receptor complex	0.5286	274	0.004
Up	Mitotic spindle	0.5822	158	0.0077
Up	Endocytic vesicle	0.5412	180	0.015
Up	Phagocytic vesicle	0.605	99	0.021
Up	Alpha-beta T cell receptor complex	0.9564	5	0.022
Up	Immunological synapse	0.7289	36	0.022
Up	Inflammasome complex	0.8373	15	0.032
Up	T cell receptor complex	0.8582	12	0.04
Up	Collagen-containing extracellular matrix	0.4962	279	0.046

## Sheet: Supp Table 5 - GSEA GO Molecula
Direction	GSEA analysis: DM vs WTLDL Pathways	NES	Genes	adj.Pval
Down	Acyl-CoA hydrolase activity	-0.6974	20	0.042
Up	Cytokine activity	0.7398	107	4.3e-08
Up	Chemokine receptor binding	0.8337	35	5.3e-05
Up	Chemokine activity	0.8611	26	8.2e-05
Up	Endopeptidase inhibitor activity	0.6978	95	8.2e-05
Up	Immune receptor activity	0.7082	77	0.00043
Up	CCR chemokine receptor binding	0.8572	22	0.00047
Up	Serine-type endopeptidase inhibitor activity	0.7469	48	0.0028
Up	Fibronectin binding	0.7692	35	0.0035
Up	Proteoglycan binding	0.7566	32	0.0092
Up	Acyl-CoA desaturase activity	0.9306	7	0.021
Up	SUMO ligase activity	0.9042	9	0.029
Up	Oxidoreductase activity acting on paired donors with oxidation of a pair of donors resulting in the reduction of molecular oxygen to two molecules of water	0.8873	10	0.03
Up	CCR5 chemokine receptor binding	0.9179	7	0.035
Up	CCR2 chemokine receptor binding	0.9544	5	0.038
Up	Protein tyrosine kinase activator activity	0.7677	24	0.041
Up	Mannose binding	0.7856	21	0.042
Up	MHC protein binding	0.7706	22	0.042
Up	SUMO transferase activity	0.8019	19	0.043
Up	CCR1 chemokine receptor binding	0.934	6	0.045
